# Supplementary material for: Exploring the Synthetic Chemistry of Phenyl-3-(5-aryl-2-furyl)- 2-propen-1-ones as Urease Inhibitors: Mechanistic Approach through Urease Inhibition, Molecular Docking and Structure–Activity Relationship
Source: Biomedicines. 2023 Aug 30;11(9):2428. doi: 10.3390/biomedicines11092428 (PMC10525509; doi:10.3390/biomedicines11092428)
Supplement: Supplementary file 1 [file biomedicines-11-02428-s001.zip]

Archive with 1 entries (1 files):
- biomedicines-2566281-supplementary.pdf
